# Supplementary material for: The genus Macrobrachium (Crustacea, Caridea, Palaemonidae) with the description of a new species from the Zaomu Mountain Forest Park, Guangdong Province, China
Source: Zookeys. 2019 Jul 24;866:65–83. doi: 10.3897/zookeys.866.32708 (PMC6669219; doi:10.3897/zookeys.866.32708)
Supplement: XML Treatment for Macrobrachium laevis [file zookeys.866.32708-treatment1.xml]

<!DOCTYPE tp:taxon-treatment
  PUBLIC "-//TaxonX//DTD Taxonomic Treatment Publishing DTD v0 20100105//EN" "tax-treatment-NSO.dtd">
<tp:taxon-treatment xmlns:tp="http://www.plazi.org/taxpub"><tp:treatment-meta><kwd-group><label>Taxon classification</label><kwd><named-content xmlns:xlink="http://www.w3.org/1999/xlink" content-type="kingdom">Animalia</named-content></kwd><kwd><named-content xmlns:xlink="http://www.w3.org/1999/xlink" content-type="order">Decapoda</named-content></kwd><kwd><named-content xmlns:xlink="http://www.w3.org/1999/xlink" content-type="family">Palaemonidae</named-content></kwd></kwd-group><mixed-citation publication-type="journal"><person-group><name><surname>Zheng</surname><given-names>Xiao-Zhuang</given-names></name><name><surname>Chen</surname><given-names>Wen-Jian</given-names></name><name><surname>Guo</surname><given-names>Zhao-Liang</given-names></name></person-group><article-title>The genus <italic><tp:taxon-name><tp:taxon-name-part taxon-name-part-type="genus" reg="Macrobrachium">Macrobrachium</tp:taxon-name-part></tp:taxon-name></italic> (<tp:taxon-name><tp:taxon-name-part taxon-name-part-type="subphylum">Crustacea</tp:taxon-name-part></tp:taxon-name>, <tp:taxon-name><tp:taxon-name-part taxon-name-part-type="infraorder">Caridea</tp:taxon-name-part></tp:taxon-name>, <tp:taxon-name><tp:taxon-name-part taxon-name-part-type="family">Palaemonidae</tp:taxon-name-part></tp:taxon-name>) with the description of a new species from the Zaomu Mountain Forest Park, Guangdong Province, China</article-title><source>Zookeys</source><day>24</day><month>7</month><year>2019</year><volume>866</volume><fpage>65</fpage><lpage>83</lpage><pub-id pub-id-type="doi">10.3897/zookeys.866.32708</pub-id></mixed-citation></tp:treatment-meta><tp:nomenclature><tp:taxon-name>
                <object-id xmlns:xlink="http://www.w3.org/1999/xlink" content-type="arpha" xlink:type="simple">eec5975f-9a0f-509c-b008-b69931e16131</object-id>
                <tp:taxon-name-part taxon-name-part-type="genus" reg="Macrobrachium">Macrobrachium</tp:taxon-name-part>
                <tp:taxon-name-part taxon-name-part-type="species" reg="laevis">laevis</tp:taxon-name-part>
                <object-id xmlns:xlink="http://www.w3.org/1999/xlink" content-type="zoobank" xlink:type="simple">http://zoobank.org/E4A945BD-0988-40FB-B8E7-5199396E62D1</object-id>
              </tp:taxon-name><tp:taxon-status xmlns:xlink="http://www.w3.org/1999/xlink" xlink:type="simple">sp. nov.</tp:taxon-status><xref ref-type="fig" rid="F2">Figs 2</xref><xref ref-type="fig" rid="F3">, 3</xref></tp:nomenclature><tp:treatment-sec sec-type="material" id="SECID0E6SAE"><title>Material examined.</title><p><bold>Holotype</bold>: Adult male (FU, 2018-01-15-01), tl 66.2 mm, cl 18.8 mm, rl 9.4 mm; a stream near the bamboo park, the Zaomu Mountain Forest Park, Guangdong Province China (<named-content xmlns:xlink="http://www.w3.org/1999/xlink" content-type="dwc:verbatimCoordinates" xlink:type="simple"><named-content content-type="geo-json" specific-use="{&#34;type&#34;:&#34;Point&#34;,&#34;coordinates&#34;:[112.786111,22.733333]}" id="NCID0EKTAE" xlink:type="simple">22°43'60"N, 112°47'10"E</named-content></named-content>, alt. 182 m, stn. 7), 15 January 2018. <bold>Paratypes</bold>: 7 males (FU, 2018-01-15-02) tl 45.0–61.1 mm, cl 11.8–16.4 mm, rl 7.2–9.3 mm. 14 females, 2 ovigerous females (FU, 2018-01-15-03), tl 39.8–61.5 mm, cl 9.9–17.3 mm, rl 6.5–9.3 mm, same data as for holotype. <bold>Paratypes</bold>: 2 males (FU, 2018-01-15-04), tl 32.1–48.8 mm, cl 8.0–14.2 mm, rl 5.0–8.0 mm. 1 female, tl 40.0 mm, cl 11.0 mm, rl 5.9 mm, a small stream near the Luohan hill, Heshan, Jiangmen City, Guangdong Province China (<named-content xmlns:xlink="http://www.w3.org/1999/xlink" content-type="dwc:verbatimCoordinates" xlink:type="simple"><named-content content-type="geo-json" specific-use="{&#34;type&#34;:&#34;Point&#34;,&#34;coordinates&#34;:[112.725833,22.686111]}" id="NCID0EWTAE" xlink:type="simple">22°41'10"N, 112°43'33"E</named-content></named-content>, alt. 140 m, stn.11), 12 May 2018. <bold>Paratypes</bold>: 8 males (FU, 2018-01-15-05), tl 43.3–51.2 mm, cl 11.8–14.4 mm, rl 8.5–10.1 mm. 14 female, 10 ovigerous females, tl 39.2–60.1mm, cl 10.1–16.5 mm, rl 6.5–9.6 mm, Longquan Gorge near Heshan, Jiangmen City, Guangdong Province China (<named-content xmlns:xlink="http://www.w3.org/1999/xlink" content-type="dwc:verbatimCoordinates" xlink:type="simple"><named-content content-type="geo-json" specific-use="{&#34;type&#34;:&#34;Point&#34;,&#34;coordinates&#34;:[112.749722,22.685000]}" id="NCID0EAUAE" xlink:type="simple">22°41'6"N, 112°44'59"E</named-content></named-content>, alt. 180 m, stn. 10), 12 May 2018.</p></tp:treatment-sec><tp:treatment-sec sec-type="diagnosis" id="SECID0EFUAE"><title>Diagnosis.</title><p>Rostrum 0.51–0.71 of cl, tip slightly bent downwards, reaching to end of third segment of antennular peduncle. Rostral formula: 3-4+5-8/2-3 (usually 3), teeth equally spaced. Cephalothorax, abdomen, and second pereiopods smooth, without microspinules. Second pereiopods shorter than tl in both sexes; merus 1.0–1.2 times as long as the ischium; carpus 4.5–5.2 times as long as width, 1.2–1.4 times as long as merus and 0.8–1.0 times as long as palm. Palm not inflated, 4.8–5.3 times as long as wide. Movable finger 0.66–0.86 times as long as palm, without any gape when crossed. Fixed finger with one proximal tooth; moveable finger with two proximal teeth. All segments smooth, with only a small amount of spines along the lateral surfaces of the palm. Eggs large; size 1.1–1.4 × 1.5–1.8 mm diameter.</p></tp:treatment-sec><tp:treatment-sec sec-type="description" id="SECID0EKUAE"><title>Description.</title><p>Rostrum (Fig. <xref ref-type="fig" rid="F2">2A, B</xref>) rl 0.51–0.71 of cl, high, reaching downward to end of third segment of antennular peduncle. Dorsal margin with 8–12 teeth, three or four equally spaced teeth behind orbit; ventral margin with two or three teeth (usually three).</p><fig id="F2" position="float" orientation="portrait"><object-id xmlns:xlink="http://www.w3.org/1999/xlink" content-type="doi" xlink:type="simple">10.3897/zookeys.866.32708.figure2</object-id><object-id xmlns:xlink="http://www.w3.org/1999/xlink" content-type="arpha" xlink:type="simple">fe45098e-4d17-5fe3-8f56-246bb112ac9a</object-id><label>Figure 2</label><caption><p>. <italic><tp:taxon-name><tp:taxon-name-part taxon-name-part-type="genus" reg="Macrobrachium">Macrobrachium</tp:taxon-name-part><tp:taxon-name-part taxon-name-part-type="species" reg="laevis">laevis</tp:taxon-name-part></tp:taxon-name></italic> sp. nov., holotype male (FU, 2018-01-15-01), cl 18.8 mm. <bold>A</bold> Entire animal, lateral view <bold>B</bold> cephalothorax and cephalic appendages, dorsal view <bold>C</bold> first pereiopod <bold>D</bold> second pereiopod <bold>E</bold> fingers of second pereiopod <bold>F</bold> third pereiopod <bold>G</bold> fifth pereiopod <bold>H</bold> telson.</p></caption><graphic xmlns:xlink="http://www.w3.org/1999/xlink" xlink:href="zookeys-866-065-g002.jpg" position="float" orientation="portrait" xlink:type="simple" id="oo_320092.jpg"><uri content-type="original_file" xlink:type="simple">https://binary.pensoft.net/fig/320092</uri></graphic></fig><p><italic>Carapace</italic> (Fig. <xref ref-type="fig" rid="F2">2A</xref>) smooth; antennal spine well developed, situated below lower orbital angle. Hepatic spine slightly larger than antennal spine, and slightly above level of antennal spine.</p><p><italic>Antennule</italic> (Fig. <xref ref-type="fig" rid="F2">2A, B</xref>) bearing sharp stylocerite, reaching end of eye; anterior margin of basal segment distinctly convex, second segment 0.46 times as long as basal segment, 0.83 time as long as distal segment. All segments with submarginal plumose setae.</p><p><italic>Antenna</italic> (Fig. <xref ref-type="fig" rid="F2">2A, B</xref>) bearing scaphocerite large, rectangular, 2.4–2.6 times as long as wide. Outer margin almost straight, ending with a strong spine, overreached by lamella.</p><p><italic>Mandibles, maxillulae, maxillae, first maxillipeds, second maxillipeds</italic> and branchial formula typical for genus. <italic>Third maxillipeds</italic> with robust endopod and ischiomerus slightly bow-shaped, with rows of long simple setae on distal inner and outer margins. Carpus 0.70 times length of ischiomerus, with row of long simple setae on inner margin and sparse row of simple setae on outer margin; distal segment 0.83 times of penultimate segment, with long simple setae on inner margin. Exopod reaching distal end of ischiomerus, with plumose setae distally, basal with well-developed oval lateral plate; two arthrobranchs, one rudimentary, obscured by the larger one.</p><!--PageBreak --><p><italic>First pereiopods</italic> (Fig. <xref ref-type="fig" rid="F2">2C</xref>) slender, overreaching antennal scale by carpus; carpus 1.6–2.0 times as long as chela; fingers shorter than palm, 0.80–0.90 times as long as palm.</p><p><italic>Second pereiopods</italic> (Fig. <xref ref-type="fig" rid="F2">2D, E</xref>) shorter than tl. Shape and segment ratios of left and right second pereiopods similar in both sexes, extending beyond the antennal scale by 1/2 of carpus; merus 1.0–1.2 times as long as ischium; carpus 4.5–5.2 times as long as wide, 1.2–1.4 times as long as merus, 0.80–1.0 times as long as palm; palm not inflated, 4.8–5.3 times as long as wide, movable finger 0.66–0.86 times as long as palm; fingers not gaping when crossed; fixed finger with one tooth at proximal, moveable finger with two proximal teeth; all segments smooth, only small amount of spines along lateral surfaces of palm.</p><p><italic>Third pereiopods</italic> (Fig. <xref ref-type="fig" rid="F2">2F</xref>) extending to end of third segment of antennular peduncle by distal propodus; propodus 2.5–3.3 times as long as dactylus, with 5–7 spines on posterior margin; dactylus 5.5 times as long as wide, terminating in small claw.</p><p><italic>Fourth pereiopods</italic> (Fig. <xref ref-type="fig" rid="F2">2A</xref>) extending to end of third antennular peduncle segment by distal propodus, somewhat similar to third pereiopods.</p><p><italic>Fifth pereiopods</italic> (Fig. <xref ref-type="fig" rid="F2">2G</xref>) extending to end of third segment of antennular peduncle; propodus 3.4–6.5 times as long as dactylus, with 5–7 spines on posterior margin; dactylus 3.5 times as long as wide, terminating in small claw.</p><p><italic>First pleopods</italic> of male with endopod of approximately half-length of exopod, slightly concave at inner margin, tip rounded, without appendix interna.</p><p><italic>Second pleopods</italic> with well-developed appendix masculina, reaching middle of endopod, approximately twice as long as appendix interna with numerous stiff setae.</p><p><italic>Abdomen</italic> (Fig. <xref ref-type="fig" rid="F2">2A</xref>) glabrous, smooth, pleura of first to third somites broadly rounded; pleura of fourth and fifth somites also rounded, but with almost rectangular posterolateral angle; sixth somite 1.2–1.4 times as long as fifth somite, 0.59–0.67 times as long as telson.</p><p><italic>Telson</italic> (Fig. <xref ref-type="fig" rid="F2">2H</xref>) smooth, 0.46–0.61 times of cl, longer than sixth abdominal segment; dorsal surface furnished with two pairs of stout, movable, spine; posterior margin tapering regularly to a sharp point with two pairs of posterior a spine; numerous plumose setae present between inner pair of spine.</p><p>Uropodal diaeresis with a spine shorter than lateral angle.</p><p>Eggs large, size 1.1–1.4 × 1.5–1.8 mm.</p></tp:treatment-sec><tp:treatment-sec sec-type="Live colour patterns" id="SECID0E4YAE"><title>Live colour patterns.</title><p>The juvenile was yellowish and semi-transparent (Fig. <xref ref-type="fig" rid="F3">3E</xref>); the adult male had a few indistinct longitudinal yellow stripes on the carapace, with one transverse yellow band on the first abdominal somite. All segments of the second pereiopods were golden (Fig. <xref ref-type="fig" rid="F3">3A, B</xref>). The ovigerous females had a pale yellow longitudinal stripe on the mid-dorsal surface from the rostrum to the tail, which extended to both sides of the abdominal somites. The palms of the third to fifth pereiopods had black and white rings (Fig. <xref ref-type="fig" rid="F3">3D</xref>). The eggs were brown (Fig. <xref ref-type="fig" rid="F3">3C</xref>).</p><fig id="F3" position="float" orientation="portrait"><object-id xmlns:xlink="http://www.w3.org/1999/xlink" content-type="doi" xlink:type="simple">10.3897/zookeys.866.32708.figure3</object-id><object-id xmlns:xlink="http://www.w3.org/1999/xlink" content-type="arpha" xlink:type="simple">762ff305-ec16-514b-a062-a469a2246bba</object-id><label>Figure 3.</label><caption><p>The colour of living <italic><tp:taxon-name><tp:taxon-name-part taxon-name-part-type="genus" reg="Macrobrachium">Macrobrachium</tp:taxon-name-part><tp:taxon-name-part taxon-name-part-type="species" reg="laevis">laevis</tp:taxon-name-part></tp:taxon-name></italic> sp. nov. <bold>A</bold> Lateral view of adult male <bold>B</bold> dorsal view of adult male <bold>C</bold> lateral view of ovigerous female <bold>D</bold> dorsal view of the fresh moulting female <bold>E</bold> lateral view of the immature male.</p></caption><graphic xmlns:xlink="http://www.w3.org/1999/xlink" xlink:href="zookeys-866-065-g003.jpg" position="float" orientation="portrait" xlink:type="simple" id="oo_320093.jpg"><uri content-type="original_file" xlink:type="simple">https://binary.pensoft.net/fig/320093</uri></graphic></fig></tp:treatment-sec><tp:treatment-sec sec-type="Molecular phylogenetic results" id="SECID0EV1AE"><title>Molecular phylogenetic results.</title><p>Neighbour-joining (NJ) and maximum likelihood (ML) trees inferred from partial COI sequences (619 bp) from ten species of <tp:taxon-name><tp:taxon-name-part taxon-name-part-type="family">Palaemonidae</tp:taxon-name-part></tp:taxon-name>, including the new species, are shown in Figure <xref ref-type="fig" rid="F4">4</xref>. <italic><tp:taxon-name><tp:taxon-name-part taxon-name-part-type="genus" reg="Macrobrachium">Macrobrachium</tp:taxon-name-part><tp:taxon-name-part taxon-name-part-type="species" reg="laevis">laevis</tp:taxon-name-part></tp:taxon-name></italic> sp. nov. is clustering <!--PageBreak --><!--PageBreak -->with <italic><tp:taxon-name><tp:taxon-name-part taxon-name-part-type="genus" reg="Macrobrachium">M.</tp:taxon-name-part><tp:taxon-name-part taxon-name-part-type="species" reg="maculatum">maculatum</tp:taxon-name-part></tp:taxon-name></italic> with high bootstrap support (96 % in ML tree and 96 % in NJ tree). Interspecific genetic divergence (K2P) among these ten species is summarised in Table <xref ref-type="table" rid="T2">2</xref>. The pairwise distance was 0.15–0.62%. The new species was closest to <italic><tp:taxon-name><tp:taxon-name-part taxon-name-part-type="genus" reg="Macrobrachium">M.</tp:taxon-name-part><tp:taxon-name-part taxon-name-part-type="species" reg="asperulum">asperulum</tp:taxon-name-part></tp:taxon-name></italic> (0.1475–0.1496) and <italic><tp:taxon-name><tp:taxon-name-part taxon-name-part-type="genus" reg="Macrobrachium">M.</tp:taxon-name-part><tp:taxon-name-part taxon-name-part-type="species" reg="maculatum">maculatum</tp:taxon-name-part></tp:taxon-name></italic> (0.1095–0.1154), and the morphological characters supported this relationship. Moreover, the genetic divergence between <italic><tp:taxon-name><tp:taxon-name-part taxon-name-part-type="genus" reg="Macrobrachium">M.</tp:taxon-name-part><tp:taxon-name-part taxon-name-part-type="species" reg="laevis">laevis</tp:taxon-name-part></tp:taxon-name></italic> sp. nov., <italic><tp:taxon-name><tp:taxon-name-part taxon-name-part-type="genus" reg="Macrobrachium">M.</tp:taxon-name-part><tp:taxon-name-part taxon-name-part-type="species" reg="inflatum">inflatum</tp:taxon-name-part></tp:taxon-name></italic>, <italic><tp:taxon-name><tp:taxon-name-part taxon-name-part-type="genus" reg="Macrobrachium">M.</tp:taxon-name-part><tp:taxon-name-part taxon-name-part-type="species" reg="nipponense">nipponense</tp:taxon-name-part></tp:taxon-name></italic> and <italic><tp:taxon-name><tp:taxon-name-part taxon-name-part-type="genus" reg="Macrobrachium">M.</tp:taxon-name-part><tp:taxon-name-part taxon-name-part-type="species" reg="dongaoensis">dongaoensis</tp:taxon-name-part></tp:taxon-name></italic> were 0.1558–0.1598, 0.1576–0.1617 and 0.2154–0.2218, respectively, supporting the morphological differentiation of the three species. Of the species analysed, <italic><tp:taxon-name><tp:taxon-name-part taxon-name-part-type="genus" reg="Macrobrachium">M.</tp:taxon-name-part><tp:taxon-name-part taxon-name-part-type="species" reg="dongaoensis">dongaoensis</tp:taxon-name-part></tp:taxon-name></italic> was most genetically divergent from the new species (0.2154–0.2218).</p><fig id="F4" position="float" orientation="portrait"><object-id xmlns:xlink="http://www.w3.org/1999/xlink" content-type="doi" xlink:type="simple">10.3897/zookeys.866.32708.figure4</object-id><object-id xmlns:xlink="http://www.w3.org/1999/xlink" content-type="arpha" xlink:type="simple">1ee86589-5cd6-5974-8bb8-c9649c133243</object-id><label>Figure 4.</label><caption><p>Phylogenetic relationships among <italic><tp:taxon-name><tp:taxon-name-part taxon-name-part-type="genus" reg="Macrobrachium">Macrobrachium</tp:taxon-name-part><tp:taxon-name-part taxon-name-part-type="species" reg="laevis">laevis</tp:taxon-name-part></tp:taxon-name></italic> sp. nov. and the other nine species, analysed by maximum likelihood (ML) and neighbour-joining (NJ) methods with <italic><tp:taxon-name><tp:taxon-name-part taxon-name-part-type="genus" reg="Palaemon">Palaemon</tp:taxon-name-part><tp:taxon-name-part taxon-name-part-type="species" reg="modestus">modestus</tp:taxon-name-part></tp:taxon-name></italic> as the out-group taxa. Bootstrap values of ML (left) and NJ (right) are indicated above the branches of the clades.</p></caption><graphic xmlns:xlink="http://www.w3.org/1999/xlink" xlink:href="zookeys-866-065-g004.jpg" position="float" orientation="portrait" xlink:type="simple" id="oo_320094.jpg"><uri content-type="original_file" xlink:type="simple">https://binary.pensoft.net/fig/320094</uri></graphic></fig><table-wrap id="T2" position="float" orientation="portrait"><label>Table 2.</label><caption><p>Pairwise genetic distance among nine <italic><tp:taxon-name><tp:taxon-name-part taxon-name-part-type="genus" reg="Marobrachium">Marobrachium</tp:taxon-name-part></tp:taxon-name></italic> prawn species based on the COI gene.</p></caption><table id="TID0EBBBG" rules="all"><tbody><tr><td rowspan="1" colspan="1"/><td rowspan="1" colspan="1">
                        <bold>1</bold>
                      </td><td rowspan="1" colspan="1">
                        <bold>2</bold>
                      </td><td rowspan="1" colspan="1">
                        <bold>3</bold>
                      </td><td rowspan="1" colspan="1">
                        <bold>4</bold>
                      </td><td rowspan="1" colspan="1">
                        <bold>5</bold>
                      </td><td rowspan="1" colspan="1">
                        <bold>6</bold>
                      </td><td rowspan="1" colspan="1">
                        <bold>7</bold>
                      </td><td rowspan="1" colspan="1">
                        <bold>8</bold>
                      </td><td rowspan="1" colspan="1">
                        <bold>9</bold>
                      </td></tr><tr><td rowspan="1" colspan="1">(1) <italic><tp:taxon-name><tp:taxon-name-part taxon-name-part-type="genus" reg="Macrobrachium">M.</tp:taxon-name-part><tp:taxon-name-part taxon-name-part-type="species" reg="maculatum">maculatum</tp:taxon-name-part></tp:taxon-name></italic></td><td rowspan="1" colspan="1"/><td rowspan="1" colspan="1">0.138</td><td rowspan="1" colspan="1">0.169</td><td rowspan="1" colspan="1">0.166</td><td rowspan="1" colspan="1">0.167</td><td rowspan="1" colspan="1">0.167</td><td rowspan="1" colspan="1">0.192</td><td rowspan="1" colspan="1">0.171</td><td rowspan="1" colspan="1">0.103</td></tr><tr><td rowspan="1" colspan="1">(2) <italic><tp:taxon-name><tp:taxon-name-part taxon-name-part-type="genus" reg="Macrobrachium">M.</tp:taxon-name-part><tp:taxon-name-part taxon-name-part-type="species" reg="asperulum">asperulum</tp:taxon-name-part></tp:taxon-name></italic></td><td rowspan="1" colspan="1">0.138</td><td rowspan="1" colspan="1"/><td rowspan="1" colspan="1">0.162</td><td rowspan="1" colspan="1">0.160</td><td rowspan="1" colspan="1">0.171</td><td rowspan="1" colspan="1">0.171</td><td rowspan="1" colspan="1">0.203</td><td rowspan="1" colspan="1">0.151</td><td rowspan="1" colspan="1">0.135</td></tr><tr><td rowspan="1" colspan="1">(3) <italic><tp:taxon-name><tp:taxon-name-part taxon-name-part-type="genus" reg="Macrobrachium">M.</tp:taxon-name-part><tp:taxon-name-part taxon-name-part-type="species" reg="inflatum">inflatum</tp:taxon-name-part></tp:taxon-name></italic></td><td rowspan="1" colspan="1">0.169</td><td rowspan="1" colspan="1">0.162</td><td rowspan="1" colspan="1"/><td rowspan="1" colspan="1">0.014</td><td rowspan="1" colspan="1">0.053</td><td rowspan="1" colspan="1">0.053</td><td rowspan="1" colspan="1">0.197</td><td rowspan="1" colspan="1">0.146</td><td rowspan="1" colspan="1">0.148</td></tr><tr><td rowspan="1" colspan="1">(4) <italic><tp:taxon-name><tp:taxon-name-part taxon-name-part-type="genus" reg="Macrobrachium">M.</tp:taxon-name-part><tp:taxon-name-part taxon-name-part-type="species" reg="nipponense">nipponense</tp:taxon-name-part></tp:taxon-name></italic></td><td rowspan="1" colspan="1">0.166</td><td rowspan="1" colspan="1">0.160</td><td rowspan="1" colspan="1">0.014</td><td rowspan="1" colspan="1"/><td rowspan="1" colspan="1">0.050</td><td rowspan="1" colspan="1">0.050</td><td rowspan="1" colspan="1">0.193</td><td rowspan="1" colspan="1">0.144</td><td rowspan="1" colspan="1">0.145</td></tr><tr><td rowspan="1" colspan="1">(5) <italic><tp:taxon-name><tp:taxon-name-part taxon-name-part-type="genus" reg="Macrobrachium">M.</tp:taxon-name-part><tp:taxon-name-part taxon-name-part-type="species" reg="formosense">formosense</tp:taxon-name-part></tp:taxon-name></italic></td><td rowspan="1" colspan="1">0.167</td><td rowspan="1" colspan="1">0.171</td><td rowspan="1" colspan="1">0.053</td><td rowspan="1" colspan="1">0.050</td><td rowspan="1" colspan="1"/><td rowspan="1" colspan="1">0.001</td><td rowspan="1" colspan="1">0.208</td><td rowspan="1" colspan="1">0.147</td><td rowspan="1" colspan="1">0.137</td></tr><tr><td rowspan="1" colspan="1">(6) <italic><tp:taxon-name><tp:taxon-name-part taxon-name-part-type="genus" reg="Macrobrachium">M.</tp:taxon-name-part><tp:taxon-name-part taxon-name-part-type="species" reg="meridionalis">meridionalis</tp:taxon-name-part></tp:taxon-name></italic></td><td rowspan="1" colspan="1">0.167</td><td rowspan="1" colspan="1">0.171</td><td rowspan="1" colspan="1">0.053</td><td rowspan="1" colspan="1">0.050</td><td rowspan="1" colspan="1">0.001</td><td rowspan="1" colspan="1"/><td rowspan="1" colspan="1">0.208</td><td rowspan="1" colspan="1">0.146</td><td rowspan="1" colspan="1">0.138</td></tr><tr><td rowspan="1" colspan="1">(7) <italic><tp:taxon-name><tp:taxon-name-part taxon-name-part-type="genus" reg="Macrobrachium">M.</tp:taxon-name-part><tp:taxon-name-part taxon-name-part-type="species" reg="dongaoensis">dongaoensis</tp:taxon-name-part></tp:taxon-name></italic></td><td rowspan="1" colspan="1">0.192</td><td rowspan="1" colspan="1">0.203</td><td rowspan="1" colspan="1">0.197</td><td rowspan="1" colspan="1">0.193</td><td rowspan="1" colspan="1">0.208</td><td rowspan="1" colspan="1">0.208</td><td rowspan="1" colspan="1"/><td rowspan="1" colspan="1">0.207</td><td rowspan="1" colspan="1">0.182</td></tr><tr><td rowspan="1" colspan="1">(8) <italic><tp:taxon-name><tp:taxon-name-part taxon-name-part-type="genus" reg="Macrobrachium">M.</tp:taxon-name-part><tp:taxon-name-part taxon-name-part-type="species" reg="fukienense">fukienense</tp:taxon-name-part></tp:taxon-name></italic></td><td rowspan="1" colspan="1">0.171</td><td rowspan="1" colspan="1">0.151</td><td rowspan="1" colspan="1">0.146</td><td rowspan="1" colspan="1">0.144</td><td rowspan="1" colspan="1">0.147</td><td rowspan="1" colspan="1">0.146</td><td rowspan="1" colspan="1">0.207</td><td rowspan="1" colspan="1"/><td rowspan="1" colspan="1">0.155</td></tr><tr><td rowspan="1" colspan="1">(9) <italic><tp:taxon-name><tp:taxon-name-part taxon-name-part-type="genus" reg="Macrobrachium">M.</tp:taxon-name-part><tp:taxon-name-part taxon-name-part-type="species" reg="laevis">laevis</tp:taxon-name-part></tp:taxon-name></italic> sp. nov.</td><td rowspan="1" colspan="1">0.103</td><td rowspan="1" colspan="1">0.135</td><td rowspan="1" colspan="1">0.148</td><td rowspan="1" colspan="1">0.145</td><td rowspan="1" colspan="1">0.137</td><td rowspan="1" colspan="1">0.139</td><td rowspan="1" colspan="1">0.192</td><td rowspan="1" colspan="1">0.155</td><td rowspan="1" colspan="1"/></tr></tbody></table></table-wrap><!--PageBreak --></tp:treatment-sec><tp:treatment-sec sec-type="etymology" id="SECID0E3NAG"><title>Etymology.</title><p>Species name is derived from <italic><tp:taxon-name><tp:taxon-name-part taxon-name-part-type="genus" reg="Macrobrachium"/><tp:taxon-name-part taxon-name-part-type="species" reg="laevis">laevis</tp:taxon-name-part></tp:taxon-name></italic> (Latin) in reference to the smoothness of the segments of the second pereiopod, carapace, and abdomen.</p></tp:treatment-sec><tp:treatment-sec sec-type="remarks" id="SECID0EMOAG"><title>Remarks.</title><p><italic><tp:taxon-name><tp:taxon-name-part taxon-name-part-type="genus" reg="Macrobrachium">Macrobrachium</tp:taxon-name-part><tp:taxon-name-part taxon-name-part-type="species" reg="laevis">laevis</tp:taxon-name-part></tp:taxon-name></italic> sp. nov. shows close similarity with <italic><tp:taxon-name><tp:taxon-name-part taxon-name-part-type="genus" reg="Macrobrachium">M.</tp:taxon-name-part><tp:taxon-name-part taxon-name-part-type="species" reg="maculatum">maculatum</tp:taxon-name-part></tp:taxon-name></italic><xref ref-type="bibr" rid="B22">Liang and Yan 1980</xref> regarding the ratios of various segments of the second pereiopods and in the rostral shape. <italic><tp:taxon-name><tp:taxon-name-part taxon-name-part-type="genus" reg="Macrobrachium">Macrobrachium</tp:taxon-name-part><tp:taxon-name-part taxon-name-part-type="species" reg="laevis">laevis</tp:taxon-name-part></tp:taxon-name></italic> sp. nov. can be distinguished from <italic><tp:taxon-name><tp:taxon-name-part taxon-name-part-type="genus" reg="Macrobrachium">M.</tp:taxon-name-part><tp:taxon-name-part taxon-name-part-type="species" reg="maculatum">maculatum</tp:taxon-name-part></tp:taxon-name></italic> by the smooth second pereiopod whose margin of the palm has scattered microspinules (versus second pereiopod with microspinules on its whole surface); the second tooth of the movable finger placed on the proximal one-quarter (versus on the proximal one-fifth); the lack of papillae along the cutting edges (versus numerous papillae along the cutting edges); the finger slightly longer than the merus (versus the finger distinctly shorter than merus); the wider scaphocerite (2.4–2.6 times as long as wide) (versus 3.5 times); and ovigerous females carrying smaller eggs (1.1–1.4 × 1.5–1.8 mm) (versus larger egg sizes, 1.60–1.68 × 2.12–2.36 mm). <italic><tp:taxon-name><tp:taxon-name-part taxon-name-part-type="genus" reg="Macrobrachium">Macrobrachium</tp:taxon-name-part><tp:taxon-name-part taxon-name-part-type="species" reg="laevis">laevis</tp:taxon-name-part></tp:taxon-name></italic> sp. nov. is morphologically close to <italic><tp:taxon-name><tp:taxon-name-part taxon-name-part-type="genus" reg="Macrobrachium">M.</tp:taxon-name-part><tp:taxon-name-part taxon-name-part-type="species" reg="asperulum">asperulum</tp:taxon-name-part></tp:taxon-name></italic><xref ref-type="bibr" rid="B34">von Martens 1868</xref> regarding the form of the rostrum and egg size. <italic><tp:taxon-name><tp:taxon-name-part taxon-name-part-type="genus" reg="Macrobrachium">Macrobrachium</tp:taxon-name-part><tp:taxon-name-part taxon-name-part-type="species" reg="laevis">laevis</tp:taxon-name-part></tp:taxon-name></italic> sp. nov. can be distinguished from <italic><tp:taxon-name><tp:taxon-name-part taxon-name-part-type="genus" reg="Macrobrachium">M.</tp:taxon-name-part><tp:taxon-name-part taxon-name-part-type="species" reg="asperulum">asperulum</tp:taxon-name-part></tp:taxon-name></italic> by its smooth carapace and second chelipeds and lack of denticles on the cutting edges (versus with rough carapace and chelipeds, and the presence of approximately ten denticles on the cutting edges), and the second tooth of the movable finger at about proximal one-quarter (versus second tooth of the movable finger on the proximal two-fifths). <italic><tp:taxon-name><tp:taxon-name-part taxon-name-part-type="genus" reg="Macrobrachium">Macrobrachium</tp:taxon-name-part><tp:taxon-name-part taxon-name-part-type="species" reg="laevis">laevis</tp:taxon-name-part></tp:taxon-name></italic> sp. nov. superficially resembles <italic><tp:taxon-name><tp:taxon-name-part taxon-name-part-type="genus" reg="Macrobrachium">M.</tp:taxon-name-part><tp:taxon-name-part taxon-name-part-type="species" reg="inflatum">inflatum</tp:taxon-name-part></tp:taxon-name></italic> Liang &amp; Yan, 1985; however, <italic><tp:taxon-name><tp:taxon-name-part taxon-name-part-type="genus" reg="Macrobrachium">Macrobrachium</tp:taxon-name-part><tp:taxon-name-part taxon-name-part-type="species" reg="laevis">laevis</tp:taxon-name-part></tp:taxon-name></italic> sp. nov. can be distinguished from <italic><tp:taxon-name><tp:taxon-name-part taxon-name-part-type="genus" reg="Macrobrachium">M.</tp:taxon-name-part><tp:taxon-name-part taxon-name-part-type="species" reg="inflatum">inflatum</tp:taxon-name-part></tp:taxon-name></italic> by its shorter rostrum with fewer dorsal teeth and reaching beyond the end of the third antennular peduncle segment, with 8–12 dorsal teeth (versus rostrum reaching beyond the scaphocerite, with 12–17 dorsal teeth); the palm of male second pereiopod being not inflated (versus inflated) and 4.8–5.3 times as long as wide (versus 3.5–3.6 times); the finger distinctly longer than merus (versus the finger as along as the merus); the ischium shorter than the merus (versus the ischium distinctly longer than the merus); and the ovigerous females bearing larger-sized eggs (1.1–1.4 × 1.5–1.8 mm) (versus 0.53–0.59 × 0.62–0.69 mm). <italic><tp:taxon-name><tp:taxon-name-part taxon-name-part-type="genus" reg="Macrobrachium">Macrobrachium</tp:taxon-name-part><tp:taxon-name-part taxon-name-part-type="species" reg="laevis">laevis</tp:taxon-name-part></tp:taxon-name></italic> sp. nov. is closely related to <italic><tp:taxon-name><tp:taxon-name-part taxon-name-part-type="genus" reg="Macrobrachium">M.</tp:taxon-name-part><tp:taxon-name-part taxon-name-part-type="species" reg="fukienense">fukienense</tp:taxon-name-part></tp:taxon-name></italic> Liang &amp; Yan, 1980. It is possible to distinguish <italic><tp:taxon-name><tp:taxon-name-part taxon-name-part-type="genus" reg="Macrobrachium">Macrobrachium</tp:taxon-name-part><tp:taxon-name-part taxon-name-part-type="species" reg="laevis">laevis</tp:taxon-name-part></tp:taxon-name></italic> sp. nov. from <italic><tp:taxon-name><tp:taxon-name-part taxon-name-part-type="genus" reg="Macrobrachium">M.</tp:taxon-name-part><tp:taxon-name-part taxon-name-part-type="species" reg="fukienense">fukienense</tp:taxon-name-part></tp:taxon-name></italic> by the presence of more dorsal and postorbital teeth (8–12 dorsal and 3–4 postorbital teeth) (versus 7–8 dorsal and 1–2 postorbital teeth); the second tooth of the <!--PageBreak --><!--PageBreak -->movable finger of the male second pereiopods on the proximal one-quarter (versus on the proximal half). <italic><tp:taxon-name><tp:taxon-name-part taxon-name-part-type="genus" reg="Macrobrachium">Macrobrachium</tp:taxon-name-part><tp:taxon-name-part taxon-name-part-type="species" reg="laevis">laevis</tp:taxon-name-part></tp:taxon-name></italic> sp. nov. is also closely related to <italic><tp:taxon-name><tp:taxon-name-part taxon-name-part-type="genus" reg="Macrobrachium">M.</tp:taxon-name-part><tp:taxon-name-part taxon-name-part-type="species" reg="nipponense">nipponense</tp:taxon-name-part></tp:taxon-name></italic> De Haan, 1849. <italic><tp:taxon-name><tp:taxon-name-part taxon-name-part-type="genus" reg="Macrobrachium">Macrobrachium</tp:taxon-name-part><tp:taxon-name-part taxon-name-part-type="species" reg="laevis">laevis</tp:taxon-name-part></tp:taxon-name></italic> sp. nov. can be distinguished from <italic><tp:taxon-name><tp:taxon-name-part taxon-name-part-type="genus" reg="Macrobrachium">M.</tp:taxon-name-part><tp:taxon-name-part taxon-name-part-type="species" reg="nipponense">nipponense</tp:taxon-name-part></tp:taxon-name></italic> by morphological characters of the male second pereiopods. The second pereiopods of <italic><tp:taxon-name><tp:taxon-name-part taxon-name-part-type="genus" reg="Macrobrachium">Macrobrachium</tp:taxon-name-part><tp:taxon-name-part taxon-name-part-type="species" reg="laevis">laevis</tp:taxon-name-part></tp:taxon-name></italic> sp. nov. are distinctly shorter than those of <italic><tp:taxon-name><tp:taxon-name-part taxon-name-part-type="genus" reg="Macrobrachium">M.</tp:taxon-name-part><tp:taxon-name-part taxon-name-part-type="species" reg="nipponense">nipponense</tp:taxon-name-part></tp:taxon-name></italic>; the finger are distinctly longer than the merus (versus the finger shorter than the merus), and without setae on the cutting edge (versus the cutting edge with the long dense setae) (Fig. <xref ref-type="fig" rid="F3">3A, B</xref> versus Fig. <xref ref-type="fig" rid="F6">6A</xref>). It is possible to distinguish living <italic><tp:taxon-name><tp:taxon-name-part taxon-name-part-type="genus" reg="Macrobrachium">Macrobrachium</tp:taxon-name-part><tp:taxon-name-part taxon-name-part-type="species" reg="laevis">laevis</tp:taxon-name-part></tp:taxon-name></italic> sp. nov. from other congeners by its striking colour pattern (Fig. <xref ref-type="fig" rid="F3">3</xref>). Morphological differences between these congeneric species are presented in Table <xref ref-type="table" rid="T3">3</xref>.</p><table-wrap id="T3" position="float" orientation="portrait"><label>Table 3.</label><caption><p>Morphological characteristics of <italic><tp:taxon-name><tp:taxon-name-part taxon-name-part-type="genus" reg="Macrobrachium">Macrobrachium</tp:taxon-name-part><tp:taxon-name-part taxon-name-part-type="species" reg="laevis">laevis</tp:taxon-name-part></tp:taxon-name></italic> sp. nov. and the congeners.</p></caption><table id="TID0E1QBG" rules="all"><tbody><tr><th rowspan="1" colspan="1"/><th rowspan="1" colspan="1"><italic><tp:taxon-name><tp:taxon-name-part taxon-name-part-type="genus" reg="Macrobrachium">M.</tp:taxon-name-part><tp:taxon-name-part taxon-name-part-type="species" reg="laevis">laevis</tp:taxon-name-part></tp:taxon-name></italic> sp. nov.</th><th rowspan="1" colspan="1">
                        <italic><tp:taxon-name>
                            <tp:taxon-name-part taxon-name-part-type="genus" reg="Macrobrachium">M.</tp:taxon-name-part>
                            <tp:taxon-name-part taxon-name-part-type="species" reg="maculatum">maculatum</tp:taxon-name-part>
                          </tp:taxon-name></italic>
                      </th><th rowspan="1" colspan="1">
                        <italic><tp:taxon-name>
                            <tp:taxon-name-part taxon-name-part-type="genus" reg="Macrobrachium">M.</tp:taxon-name-part>
                            <tp:taxon-name-part taxon-name-part-type="species" reg="asperulum">asperulum</tp:taxon-name-part>
                          </tp:taxon-name></italic>
                      </th><th rowspan="1" colspan="1">
                        <italic><tp:taxon-name>
                            <tp:taxon-name-part taxon-name-part-type="genus" reg="Macrobrachium">M.</tp:taxon-name-part>
                            <tp:taxon-name-part taxon-name-part-type="species" reg="fukienense">fukienense</tp:taxon-name-part>
                          </tp:taxon-name></italic>
                      </th><th rowspan="1" colspan="1">
                        <italic><tp:taxon-name>
                            <tp:taxon-name-part taxon-name-part-type="genus" reg="Macrobrachium">M.</tp:taxon-name-part>
                            <tp:taxon-name-part taxon-name-part-type="species" reg="inflatum">inflatum</tp:taxon-name-part>
                          </tp:taxon-name></italic>
                      </th><th rowspan="1" colspan="1">
                        <italic><tp:taxon-name>
                            <tp:taxon-name-part taxon-name-part-type="genus" reg="Macrobrachium">M.</tp:taxon-name-part>
                            <tp:taxon-name-part taxon-name-part-type="species" reg="nipponense">nipponense</tp:taxon-name-part>
                          </tp:taxon-name></italic>
                      </th><th rowspan="1" colspan="1">
                        <italic><tp:taxon-name>
                            <tp:taxon-name-part taxon-name-part-type="genus" reg="Macrobrachium">M.</tp:taxon-name-part>
                            <tp:taxon-name-part taxon-name-part-type="species" reg="dongaoensis">dongaoensis</tp:taxon-name-part>
                          </tp:taxon-name></italic>
                      </th></tr><tr><td rowspan="1" colspan="8">Rostrum</td></tr><tr><td rowspan="1" colspan="1">Number of dorsal teeth</td><td rowspan="1" colspan="1">8–12</td><td rowspan="1" colspan="1">9–14</td><td rowspan="1" colspan="1">8–12</td><td rowspan="1" colspan="1">7–9</td><td rowspan="1" colspan="1">12–17</td><td rowspan="1" colspan="1">9–13</td><td rowspan="1" colspan="1">10–13</td></tr><tr><td rowspan="1" colspan="1">Number of postal orbit teeth</td><td rowspan="1" colspan="1">3–4</td><td rowspan="1" colspan="1">3–5</td><td rowspan="1" colspan="1">2–3</td><td rowspan="1" colspan="1">1–2</td><td rowspan="1" colspan="1">3–4</td><td rowspan="1" colspan="1">2–3</td><td rowspan="1" colspan="1">4–5</td></tr><tr><td rowspan="1" colspan="1">Number of ventral teeth</td><td rowspan="1" colspan="1">2–3</td><td rowspan="1" colspan="1">3–5</td><td rowspan="1" colspan="1">2–3</td><td rowspan="1" colspan="1">1–2</td><td rowspan="1" colspan="1">3–5</td><td rowspan="1" colspan="1">2–3</td><td rowspan="1" colspan="1">1–3</td></tr><tr><td rowspan="1" colspan="1">Ratio of RL/CL</td><td rowspan="1" colspan="1">0.5–0.7</td><td rowspan="1" colspan="1">0.6–0.7</td><td rowspan="1" colspan="1">0.6–0.7</td><td rowspan="1" colspan="1">0.6</td><td rowspan="1" colspan="1">1.0</td><td rowspan="1" colspan="1">0.6–0.8</td><td rowspan="1" colspan="1">0.5–0.7</td></tr><tr><td rowspan="1" colspan="1">First pereiopod Ratio of f/p</td><td rowspan="1" colspan="1">0.73–0.97</td><td rowspan="1" colspan="1">0.76–0.83</td><td rowspan="1" colspan="1">0.78</td><td rowspan="1" colspan="1">0.85</td><td rowspan="1" colspan="1">0.83–0.91</td><td rowspan="1" colspan="1">0.8</td><td rowspan="1" colspan="1">1.0</td></tr><tr><td rowspan="1" colspan="8">Second pereiopod</td></tr><tr><td rowspan="1" colspan="1">Ratio of palm L/b</td><td rowspan="1" colspan="1">4.8–5.3</td><td rowspan="1" colspan="1">4.5–6.0</td><td rowspan="1" colspan="1">5.0–6.5</td><td rowspan="1" colspan="1">4.3</td><td rowspan="1" colspan="1">3.5–3.6</td><td rowspan="1" colspan="1">4.7–7.0</td><td rowspan="1" colspan="1">4.3–4.9</td></tr><tr><td rowspan="1" colspan="1">Ratio of f/p</td><td rowspan="1" colspan="1">0.66–0.86</td><td rowspan="1" colspan="1">0.62–0.78</td><td rowspan="1" colspan="1">0.5–0.6</td><td rowspan="1" colspan="1">0.4–0.5</td><td rowspan="1" colspan="1">0.82–1.0</td><td rowspan="1" colspan="1">0.6–0.7</td><td rowspan="1" colspan="1">0.69–0.78</td></tr><tr><td rowspan="1" colspan="1">Ratio of c/p</td><td rowspan="1" colspan="1">0.8–1.0</td><td rowspan="1" colspan="1">0.8–0.9</td><td rowspan="1" colspan="1">0.79–0.84</td><td rowspan="1" colspan="1">0.76–0.87</td><td rowspan="1" colspan="1">1.4</td><td rowspan="1" colspan="1">1.4</td><td rowspan="1" colspan="1">0.93–1.0</td></tr><tr><td rowspan="1" colspan="1">Ratio of c/m</td><td rowspan="1" colspan="1">1.2–1.4</td><td rowspan="1" colspan="1">1.1–1.3</td><td rowspan="1" colspan="1">1.3–1.4</td><td rowspan="1" colspan="1">1.1</td><td rowspan="1" colspan="1">1.4–1.5</td><td rowspan="1" colspan="1">1.6–1.7</td><td rowspan="1" colspan="1">1.1–1.4</td></tr><tr><td rowspan="1" colspan="1">Ratio of i/m</td><td rowspan="1" colspan="1">0.83–1.0</td><td rowspan="1" colspan="1">0.76–1.0</td><td rowspan="1" colspan="1">0.78</td><td rowspan="1" colspan="1">0.6–0.7</td><td rowspan="1" colspan="1">1.1</td><td rowspan="1" colspan="1">0.74–0.9</td><td rowspan="1" colspan="1">0.9</td></tr><tr><td rowspan="1" colspan="1">Ratio of f/m</td><td rowspan="1" colspan="1">≥1</td><td rowspan="1" colspan="1">&lt;&lt;1</td><td rowspan="1" colspan="1">&lt;&lt;1</td><td rowspan="1" colspan="1">&lt;&lt;1</td><td rowspan="1" colspan="1">=1</td><td rowspan="1" colspan="1">&lt;1</td><td rowspan="1" colspan="1">&gt;1</td></tr><tr><td rowspan="1" colspan="1">Microspinules on every segment</td><td rowspan="1" colspan="1">Smooth, except magrins of palm with scatted microspinules</td><td rowspan="1" colspan="1">All segments with</td><td rowspan="1" colspan="1">All segments with</td><td rowspan="1" colspan="1">All segments with</td><td rowspan="1" colspan="1">All segments without, except pout margin of palm with</td><td rowspan="1" colspan="1">All segments with</td><td rowspan="1" colspan="1">All segments with</td></tr><tr><td rowspan="1" colspan="1">Distribution of the second tooth of moveable finger</td><td rowspan="1" colspan="1">On the proximal 1/4</td><td rowspan="1" colspan="1">On the proximal 1/5</td><td rowspan="1" colspan="1">On the proximal 2/5</td><td rowspan="1" colspan="1">On the proximal 1/2</td><td rowspan="1" colspan="1">On the proximal 1/7</td><td rowspan="1" colspan="1">On the proximal 1/5</td><td rowspan="1" colspan="1">On the proximal 1/5</td></tr><tr><td rowspan="1" colspan="1">Eggs size (mm)</td><td rowspan="1" colspan="1">1.1–1.4 × 1.5–1.8</td><td rowspan="1" colspan="1">1.6–1.7 × 2.1–2.4</td><td rowspan="1" colspan="1">1.08–1.26 × 1.50–1.76</td><td rowspan="1" colspan="1">1.5–1.6 × 2.1–2.2</td><td rowspan="1" colspan="1">0.53–0.59 × 0.62–0.69</td><td rowspan="1" colspan="1">0.54–0.68 × 0.72–0.86</td><td rowspan="1" colspan="1">0.33–0.42 × 0.37–0.44</td></tr><tr><td rowspan="1" colspan="1">Scaphocerite l/b</td><td rowspan="1" colspan="1">2.4–2.6</td><td rowspan="1" colspan="1">3.5</td><td rowspan="1" colspan="1">2.8–3.2</td><td rowspan="1" colspan="1">2.5–2.8</td><td rowspan="1" colspan="1">3.4</td><td rowspan="1" colspan="1">2.7–3.1</td><td rowspan="1" colspan="1">3.4</td></tr></tbody></table></table-wrap></tp:treatment-sec><tp:treatment-sec sec-type="habitat" id="SECID0EOHBG"><title>Habitat.</title><p>Specimens of <italic><tp:taxon-name><tp:taxon-name-part taxon-name-part-type="genus" reg="Macrobrachium">Macrobrachium</tp:taxon-name-part><tp:taxon-name-part taxon-name-part-type="species" reg="laevis">laevis</tp:taxon-name-part></tp:taxon-name></italic> sp. nov. were collected from two streams and a river. The stream was near bamboo park, the Zaomu Mountain Forest Park, Foshan City (<named-content xmlns:xlink="http://www.w3.org/1999/xlink" content-type="dwc:verbatimCoordinates" xlink:type="simple"><named-content content-type="geo-json" specific-use="{&#34;type&#34;:&#34;Point&#34;,&#34;coordinates&#34;:[112.786111,22.733333]}" id="NCID0ECIBG" xlink:type="simple">22°43'60"N, 112°47'10"E</named-content></named-content>, alt. 182 m, stn. 7) (Fig. <xref ref-type="fig" rid="F5">5A</xref>). This stream runs through land covered with a secondary forest, with beds of rock and patches of gravel. The stream width and depth were 2.0–3.5 m and 0.6–0.9 m, respectively, with fast flowing water. The water parameters of the stream at the time of collection (15 January 2018) were: temperature 13.8 °C, pH 7.0, dissolved ammonia nitrogen 0.2 mg/l, and dissolved oxygen 4.0 mg/l. The prawns were found at the bottom of the streams together with an atyid shrimp, <italic><tp:taxon-name><tp:taxon-name-part taxon-name-part-type="genus" reg="Caridina">Caridina</tp:taxon-name-part><tp:taxon-name-part taxon-name-part-type="species" reg="cantonensis">cantonensis</tp:taxon-name-part></tp:taxon-name></italic><xref ref-type="bibr" rid="B35">Yu 1938</xref>. The specimens were also collected from another small stream near the Luohan hill, Heshan, Jiangmen City, Guangdong Province (<named-content xmlns:xlink="http://www.w3.org/1999/xlink" content-type="dwc:verbatimCoordinates" xlink:type="simple"><named-content content-type="geo-json" specific-use="{&#34;type&#34;:&#34;Point&#34;,&#34;coordinates&#34;:[112.725833,22.686111]}" id="NCID0E4IBG" xlink:type="simple">22°41'10"N, 112°43'33"E</named-content></named-content>, atl. 140 m, stn. 11). The environmental conditions were very similar to the first stream. The water parameters of the stream at the time of collection (12 May 2018) were: temperature 25.6 °C, pH 6.5, dissolved ammonia nitrogen 0.2 mg/l, and dissolved oxygen 4.5 mg/l. Additional specimens were collected from the Longquan Gorge, near Heshan, Jiangmen City (<named-content xmlns:xlink="http://www.w3.org/1999/xlink" content-type="dwc:verbatimCoordinates" xlink:type="simple"><named-content content-type="geo-json" specific-use="{&#34;type&#34;:&#34;Point&#34;,&#34;coordinates&#34;:[112.749722,22.685000]}" id="NCID0EFJBG" xlink:type="simple">22°41'6"N, 112°44'59"E</named-content></named-content>, atl. 180 m, stn. 10) (Fig. <xref ref-type="fig" rid="F5">5B</xref>). It is a small river, with a total length of 6 km. The total drop of the river is 108 meters. The river resembles a jade belt and is deeply embedded at the bottom of the Zaomu Mountain. The river has flowing water, with rocks interspersed with sand patches at its bottom. The water parameters of the river at the time of collection (12 May 2018) were temperature of 26.1 °C, pH 7.0, dissolved ammonia nitrogen 0.2 mg/l, and dissolved oxygen 6.0 mg/l.</p><fig id="F5" position="float" orientation="portrait"><object-id xmlns:xlink="http://www.w3.org/1999/xlink" content-type="doi" xlink:type="simple">10.3897/zookeys.866.32708.figure5</object-id><object-id xmlns:xlink="http://www.w3.org/1999/xlink" content-type="arpha" xlink:type="simple">fde29c5c-e0c7-5536-b869-06f803577c82</object-id><label>Figure 5.</label><caption><p>Habitats of <italic><tp:taxon-name><tp:taxon-name-part taxon-name-part-type="genus" reg="Macrobrachium">Macrobrachium</tp:taxon-name-part><tp:taxon-name-part taxon-name-part-type="species" reg="laevis">laevis</tp:taxon-name-part></tp:taxon-name></italic> sp. nov. <bold>A</bold> Stream near bamboo park, Zaomu Mountain Forest Park, Foshan City (type locality) <bold>B</bold> the Longquan Gorge, near Heshan, Jiangmen City. Both localities are situated in the Guangdong Province, southern China.</p></caption><graphic xmlns:xlink="http://www.w3.org/1999/xlink" xlink:href="zookeys-866-065-g005.jpg" position="float" orientation="portrait" xlink:type="simple" id="oo_320095.jpg"><uri content-type="original_file" xlink:type="simple">https://binary.pensoft.net/fig/320095</uri></graphic></fig></tp:treatment-sec><tp:treatment-sec sec-type="distribution" id="SECID0EKKBG"><title>Distribution.</title><p>So far only known from the type locality and nearby localities in the Guangdong Province, southern China.</p></tp:treatment-sec><tp:treatment-sec><!--Section generated to contain objects referenced in tp:taxon-treatment.--><fig id="F6" position="float" orientation="portrait"><object-id xmlns:xlink="http://www.w3.org/1999/xlink" content-type="doi" xlink:type="simple">10.3897/zookeys.866.32708.figure6</object-id><object-id xmlns:xlink="http://www.w3.org/1999/xlink" content-type="arpha" xlink:type="simple">b8972660-d8db-5ecf-a14f-815d5a3201ae</object-id><label>Figure 6.</label><caption><p>Photographs of <italic><tp:taxon-name><tp:taxon-name-part taxon-name-part-type="genus" reg="Macrobrachium">Macrobrachium</tp:taxon-name-part></tp:taxon-name></italic> species. <bold>A</bold><italic><tp:taxon-name><tp:taxon-name-part taxon-name-part-type="genus" reg="Macrobrachium">M.</tp:taxon-name-part><tp:taxon-name-part taxon-name-part-type="species" reg="nipponense">nipponense</tp:taxon-name-part></tp:taxon-name></italic>, living specimen, male <bold>B</bold><italic><tp:taxon-name><tp:taxon-name-part taxon-name-part-type="genus" reg="Macrobrachium">M.</tp:taxon-name-part><tp:taxon-name-part taxon-name-part-type="species" reg="maculatum">maculatum</tp:taxon-name-part></tp:taxon-name></italic>, living specimen, male <bold>C</bold><italic><tp:taxon-name><tp:taxon-name-part taxon-name-part-type="genus" reg="Macrobrachium">M.</tp:taxon-name-part><tp:taxon-name-part taxon-name-part-type="species" reg="inflatum">inflatum</tp:taxon-name-part></tp:taxon-name></italic>, living specimen, female.</p></caption><graphic xmlns:xlink="http://www.w3.org/1999/xlink" xlink:href="zookeys-866-065-g006.jpg" position="float" orientation="portrait" xlink:type="simple" id="oo_320096.jpg"><uri content-type="original_file" xlink:type="simple">https://binary.pensoft.net/fig/320096</uri></graphic></fig></tp:treatment-sec><ref-list><ref id="B22"><mixed-citation xmlns:xlink="http://www.w3.org/1999/xlink" xlink:type="simple"><person-group><name name-style="western"><surname>Liang</surname><given-names>XQ</given-names></name><name name-style="western"><surname>Yan</surname><given-names>SL</given-names></name></person-group> (<year>1980</year>) <article-title>Description of two new species of <italic><tp:taxon-name><tp:taxon-name-part taxon-name-part-type="genus">Macrobrachium</tp:taxon-name-part></tp:taxon-name></italic> (<tp:taxon-name><tp:taxon-name-part taxon-name-part-type="order">Decapoda</tp:taxon-name-part></tp:taxon-name><tp:taxon-name><tp:taxon-name-part taxon-name-part-type="infraorder">Caridea</tp:taxon-name-part></tp:taxon-name>) from Fujian, China.</article-title><source>Acta Zootaxonomica Sinica</source><volume>5</volume>(<issue>1</issue>): <fpage>30</fpage>–<lpage>34</lpage>. [in Chinese with English abstract]</mixed-citation></ref><ref id="B34"><mixed-citation xmlns:xlink="http://www.w3.org/1999/xlink" xlink:type="simple"><person-group><name name-style="western"><surname>Von Martens</surname><given-names>E</given-names></name></person-group> (<year>1868</year>) <article-title>Über einige ostasiatische Süsswasserthiere.</article-title><source>Archiv für Naturgeschichte Berlin</source><volume>34</volume>(<issue>1</issue>): <fpage>1</fpage>–<lpage>67</lpage>. <ext-link xlink:type="simple" ext-link-type="doi" xlink:href="10.5962/bhl.part.20475">https://doi.org/10.5962/bhl.part.20475</ext-link></mixed-citation></ref><ref id="B35"><mixed-citation xmlns:xlink="http://www.w3.org/1999/xlink" xlink:type="simple"><person-group><name name-style="western"><surname>Yu</surname><given-names>SC</given-names></name></person-group> (<year>1938</year>) <article-title>Studies on Chinese <italic><tp:taxon-name><tp:taxon-name-part taxon-name-part-type="genus">Caridina</tp:taxon-name-part></tp:taxon-name></italic> with descriptions of five new species.</article-title><source>Bulletin of the Fan Memorial Institute of Biology, Zoology</source><volume>8</volume>: <fpage>275</fpage>–<lpage>310</lpage>.</mixed-citation></ref></ref-list></tp:taxon-treatment>
