# Supplementary material for: The genus Macrobrachium (Crustacea, Caridea, Palaemonidae) with the description of a new species from the Zaomu Mountain Forest Park, Guangdong Province, China
Source: Zookeys. 2019 Jul 24;866:65–83. doi: 10.3897/zookeys.866.32708 (PMC6669219; doi:10.3897/zookeys.866.32708)
Supplement: XML Treatment for Macrobrachium nipponense [file zookeys.866.32708-treatment2.xml]

<!DOCTYPE tp:taxon-treatment
  PUBLIC "-//TaxonX//DTD Taxonomic Treatment Publishing DTD v0 20100105//EN" "tax-treatment-NSO.dtd">
<tp:taxon-treatment xmlns:tp="http://www.plazi.org/taxpub"><tp:treatment-meta><kwd-group><label>Taxon classification</label><kwd><named-content xmlns:xlink="http://www.w3.org/1999/xlink" content-type="kingdom">Animalia</named-content></kwd><kwd><named-content xmlns:xlink="http://www.w3.org/1999/xlink" content-type="order">Decapoda</named-content></kwd><kwd><named-content xmlns:xlink="http://www.w3.org/1999/xlink" content-type="family">Palaemonidae</named-content></kwd></kwd-group><mixed-citation publication-type="journal"><person-group><name><surname>Zheng</surname><given-names>Xiao-Zhuang</given-names></name><name><surname>Chen</surname><given-names>Wen-Jian</given-names></name><name><surname>Guo</surname><given-names>Zhao-Liang</given-names></name></person-group><article-title>The genus <italic><tp:taxon-name><tp:taxon-name-part taxon-name-part-type="genus" reg="Macrobrachium">Macrobrachium</tp:taxon-name-part></tp:taxon-name></italic> (<tp:taxon-name><tp:taxon-name-part taxon-name-part-type="subphylum">Crustacea</tp:taxon-name-part></tp:taxon-name>, <tp:taxon-name><tp:taxon-name-part taxon-name-part-type="infraorder">Caridea</tp:taxon-name-part></tp:taxon-name>, <tp:taxon-name><tp:taxon-name-part taxon-name-part-type="family">Palaemonidae</tp:taxon-name-part></tp:taxon-name>) with the description of a new species from the Zaomu Mountain Forest Park, Guangdong Province, China</article-title><source>Zookeys</source><day>24</day><month>7</month><year>2019</year><volume>866</volume><fpage>65</fpage><lpage>83</lpage><pub-id pub-id-type="doi">10.3897/zookeys.866.32708</pub-id></mixed-citation></tp:treatment-meta><tp:nomenclature><tp:taxon-name>
                <object-id xmlns:xlink="http://www.w3.org/1999/xlink" content-type="arpha" xlink:type="simple">5ff6f12a-6db7-538c-a95b-0db92c0ac455</object-id>
                <tp:taxon-name-part taxon-name-part-type="genus" reg="Macrobrachium">Macrobrachium</tp:taxon-name-part>
                <tp:taxon-name-part taxon-name-part-type="species" reg="nipponense">nipponense</tp:taxon-name-part>
              </tp:taxon-name><tp:taxon-authority>(De Haan, 1849)</tp:taxon-authority><xref ref-type="fig" rid="F6">Fig. 6A</xref><!--PageBreak --></tp:nomenclature><tp:treatment-sec sec-type="material" id="SECID0EYLBG"><title>Material examined.</title><p>Five females, tl 48.5–52.8 mm, cl 14.2–16.3 mm, 4 males, tl 51.3–65.9 mm, cl 18.0–25.6mm, Sibao Reservoir, Heshan, Jiangmen City (<named-content xmlns:xlink="http://www.w3.org/1999/xlink" content-type="dwc:verbatimCoordinates" xlink:type="simple"><named-content content-type="geo-json" specific-use="{&#34;type&#34;:&#34;Point&#34;,&#34;coordinates&#34;:[112.838056,22.737222]}" id="NCID0EBMBG" xlink:type="simple">22°44'14"N, 112°50'17"E</named-content></named-content>, alt. 84 m, stn. 1), 3 September 2017; 2 females, tl 48.5–50.4 mm, cl 15.2–16.4 mm, 1 male, tl 51.3 mm, cl 17.3mm, Lingshan Garden, Gaoming, Foshan City (<named-content xmlns:xlink="http://www.w3.org/1999/xlink" content-type="dwc:verbatimCoordinates" xlink:type="simple"><named-content content-type="geo-json" specific-use="{&#34;type&#34;:&#34;Point&#34;,&#34;coordinates&#34;:[112.744167,22.761667]}" id="NCID0EJMBG" xlink:type="simple">22°45'42"N, 112°44'39"E</named-content></named-content>, alt. 44.9 m, stn. 2), 17 May 2018; 3 females, tl 46.3–49.2 <!--PageBreak --><!--PageBreak -->mm, cl 14.1–15.3 mm, 2 males, tl 51.3–61.4 mm, cl 18.2–23.4 mm, Xikong Reservoir, Gaoming, Foshan City (<named-content xmlns:xlink="http://www.w3.org/1999/xlink" content-type="dwc:verbatimCoordinates" xlink:type="simple"><named-content content-type="geo-json" specific-use="{&#34;type&#34;:&#34;Point&#34;,&#34;coordinates&#34;:[112.723611,22.709722]}" id="NCID0EUMBG" xlink:type="simple">22°42'35"N, 112°43'25"E</named-content></named-content>, alt. 22.4 m, stn. 3), 17 May 2018; 2 females, tl 42.5–44.1 mm, cl 13.2–14.6 mm, 4 males, tl 48.3–59.4 mm, cl 17.4–22.9 mm, Yangmei River, Gaoming, Foshan City (<named-content xmlns:xlink="http://www.w3.org/1999/xlink" content-type="dwc:verbatimCoordinates" xlink:type="simple"><named-content content-type="geo-json" specific-use="{&#34;type&#34;:&#34;Point&#34;,&#34;coordinates&#34;:[112.767778,22.755000]}" id="NCID0E3MBG" xlink:type="simple">22°45'18"N, 112°46'04"E</named-content></named-content>, alt. 49 m, stn. 5), 9 September 2017; 4 females, tl 41.4–50.3 mm, cl 12.3–16.3 mm, 3 males, tl 47.2–65.5 mm, cl 17.5–24.5 mm, stream near Hengkong Village, Gaoming, Foshan City (<named-content xmlns:xlink="http://www.w3.org/1999/xlink" content-type="dwc:verbatimCoordinates" xlink:type="simple"><named-content content-type="geo-json" specific-use="{&#34;type&#34;:&#34;Point&#34;,&#34;coordinates&#34;:[112.784444,22.746944]}" id="NCID0EENBG" xlink:type="simple">22°44'49"N, 112°47'04"E</named-content></named-content>, alt. 72 m, stn. 6), 9 September 2017; 1 female, tl 42.5 mm, cl 13.2, 1 male, tl 48.3 mm, cl 16.7 mm, a stream near Datian Village, Gaoming, Foshan City (<named-content xmlns:xlink="http://www.w3.org/1999/xlink" content-type="dwc:verbatimCoordinates" xlink:type="simple"><named-content content-type="geo-json" specific-use="{&#34;type&#34;:&#34;Point&#34;,&#34;coordinates&#34;:[112.776667,22.739444]}" id="NCID0EMNBG" xlink:type="simple">22°44'22"N, 112°46'36"E</named-content></named-content>, alt. 56 m stn. 9), 17 May 2018.</p></tp:treatment-sec><tp:treatment-sec sec-type="remarks" id="SECID0ERNBG"><title>Remarks.</title><p><italic><tp:taxon-name><tp:taxon-name-part taxon-name-part-type="genus" reg="Macrobrachium">Macrobrachium</tp:taxon-name-part><tp:taxon-name-part taxon-name-part-type="species" reg="nipponense">nipponense</tp:taxon-name-part></tp:taxon-name></italic> were found in reservoirs, streams, rivers, and ponds of the Zaomu Mountain Forest Park. The species is native and broadly distributed throughout East Asia (i.e. China, Japan, Korea, Vietnam, and Myanmar), <!--PageBreak -->(<xref ref-type="bibr" rid="B2">Cai and Ng 2002</xref>; <xref ref-type="bibr" rid="B21">Li et al. 2007</xref>). <italic><tp:taxon-name><tp:taxon-name-part taxon-name-part-type="genus" reg="Macrobrachium">Macrobrachium</tp:taxon-name-part><tp:taxon-name-part taxon-name-part-type="species" reg="nipponense">nipponense</tp:taxon-name-part></tp:taxon-name></italic> was introduced into Singapore, Philippines, Uzbekistan, Iraq, Russia, Belarus, Moldova, and Iran (<xref ref-type="bibr" rid="B7">Chong et al. 1987</xref>; <xref ref-type="bibr" rid="B1">Alekhnovich and Kulesh 2001</xref>; <xref ref-type="bibr" rid="B27">Mirabdullaev and Niyazov 2005</xref>; <xref ref-type="bibr" rid="B4">Cai and Shokita 2006</xref>; <xref ref-type="bibr" rid="B9">De Grave and Ghane 2006</xref>; <xref ref-type="bibr" rid="B30">Salman et al. 2006</xref>). <italic><tp:taxon-name><tp:taxon-name-part taxon-name-part-type="genus" reg="Macrobrachium">Macrobrachium</tp:taxon-name-part><tp:taxon-name-part taxon-name-part-type="species" reg="nipponense">nipponense</tp:taxon-name-part></tp:taxon-name></italic> is commercially important in Guangdong Province where it is sold live in local fish markets, and is locally consumed at home and in restaurants as a special dish.</p></tp:treatment-sec><tp:treatment-sec sec-type="Colouration" id="SECID0E1PBG"><title>Colouration.</title><p>The body has a lighter green and transparent colour, and the carapace has an M-shaped mark on the side (Fig. <xref ref-type="fig" rid="F6">6A</xref>).</p><fig id="F6" position="float" orientation="portrait"><object-id xmlns:xlink="http://www.w3.org/1999/xlink" content-type="doi" xlink:type="simple">10.3897/zookeys.866.32708.figure6</object-id><object-id xmlns:xlink="http://www.w3.org/1999/xlink" content-type="arpha" xlink:type="simple">b8972660-d8db-5ecf-a14f-815d5a3201ae</object-id><label>Figure 6.</label><caption><p>Photographs of <italic><tp:taxon-name><tp:taxon-name-part taxon-name-part-type="genus" reg="Macrobrachium">Macrobrachium</tp:taxon-name-part></tp:taxon-name></italic> species. <bold>A</bold><italic><tp:taxon-name><tp:taxon-name-part taxon-name-part-type="genus" reg="Macrobrachium">M.</tp:taxon-name-part><tp:taxon-name-part taxon-name-part-type="species" reg="nipponense">nipponense</tp:taxon-name-part></tp:taxon-name></italic>, living specimen, male <bold>B</bold><italic><tp:taxon-name><tp:taxon-name-part taxon-name-part-type="genus" reg="Macrobrachium">M.</tp:taxon-name-part><tp:taxon-name-part taxon-name-part-type="species" reg="maculatum">maculatum</tp:taxon-name-part></tp:taxon-name></italic>, living specimen, male <bold>C</bold><italic><tp:taxon-name><tp:taxon-name-part taxon-name-part-type="genus" reg="Macrobrachium">M.</tp:taxon-name-part><tp:taxon-name-part taxon-name-part-type="species" reg="inflatum">inflatum</tp:taxon-name-part></tp:taxon-name></italic>, living specimen, female.</p></caption><graphic xmlns:xlink="http://www.w3.org/1999/xlink" xlink:href="zookeys-866-065-g006.jpg" position="float" orientation="portrait" xlink:type="simple" id="oo_320096.jpg"><uri content-type="original_file" xlink:type="simple">https://binary.pensoft.net/fig/320096</uri></graphic></fig></tp:treatment-sec><tp:treatment-sec sec-type="distribution" id="SECID0E6RBG"><title>Distribution.</title><p>China, Japan, Korea, Myanmar, and Vietnam.</p></tp:treatment-sec><ref-list><ref id="B2"><mixed-citation xmlns:xlink="http://www.w3.org/1999/xlink" xlink:type="simple"><person-group><name name-style="western"><surname>Cai</surname><given-names>YX</given-names></name><name name-style="western"><surname>Ng</surname><given-names>PKL</given-names></name></person-group> (<year>2002</year>) <article-title>The freshwater palaemonid prawns (<tp:taxon-name><tp:taxon-name-part taxon-name-part-type="subphylum">Crustacea</tp:taxon-name-part></tp:taxon-name>: <tp:taxon-name><tp:taxon-name-part taxon-name-part-type="order">Decapoda</tp:taxon-name-part></tp:taxon-name>: <tp:taxon-name><tp:taxon-name-part taxon-name-part-type="infraorder">Caridea</tp:taxon-name-part></tp:taxon-name>) of Myanmar.</article-title><source>Hydrobiologia</source><volume>487</volume>: <fpage>59</fpage>–<lpage>83</lpage>. <ext-link xlink:type="simple" ext-link-type="doi" xlink:href="10.1023/A:1022991224381">https://doi.org/10.1023/A:1022991224381</ext-link></mixed-citation></ref><ref id="B21"><mixed-citation xmlns:xlink="http://www.w3.org/1999/xlink" xlink:type="simple"><person-group><name name-style="western"><surname>Li</surname><given-names>XZ</given-names></name><name name-style="western"><surname>Liu</surname><given-names>RY</given-names></name><name name-style="western"><surname>Liang</surname><given-names>XQ</given-names></name><name name-style="western"><surname>Chen</surname><given-names>GX</given-names></name></person-group> (<year>2007</year>) <source>Fauna Sinica. Invertebrata. Vol. 44. <tp:taxon-name><tp:taxon-name-part taxon-name-part-type="subphylum">Crustacea</tp:taxon-name-part></tp:taxon-name><tp:taxon-name><tp:taxon-name-part taxon-name-part-type="order">Decapoda</tp:taxon-name-part></tp:taxon-name><tp:taxon-name><tp:taxon-name-part taxon-name-part-type="superfamily">Palaemonoidea</tp:taxon-name-part></tp:taxon-name>.</source><publisher-name>Science Press</publisher-name>, <publisher-loc>Beijing</publisher-loc>, <size units="page">381 pp</size>. [in Chinese with English abstract]</mixed-citation></ref><ref id="B7"><mixed-citation xmlns:xlink="http://www.w3.org/1999/xlink" xlink:type="simple"><person-group><name name-style="western"><surname>Chong</surname><given-names>SSC</given-names></name><name name-style="western"><surname>Khoo</surname><given-names>HW</given-names></name><name name-style="western"><surname>Ng</surname><given-names>PKL</given-names></name></person-group> (<year>1987</year>) <article-title>Presence of the Japanese freshwater prawn <italic><tp:taxon-name><tp:taxon-name-part taxon-name-part-type="genus">Macrobrachium</tp:taxon-name-part><tp:taxon-name-part taxon-name-part-type="species">nipponense</tp:taxon-name-part></tp:taxon-name></italic> (De Haan, 1849) (<tp:taxon-name><tp:taxon-name-part taxon-name-part-type="order">Decapoda</tp:taxon-name-part></tp:taxon-name>: <tp:taxon-name><tp:taxon-name-part taxon-name-part-type="infraorder">Caridea</tp:taxon-name-part></tp:taxon-name>: <tp:taxon-name><tp:taxon-name-part taxon-name-part-type="family">Palaemonidae</tp:taxon-name-part></tp:taxon-name>) in Singapore.</article-title><source>Zoologische Mededelingen Leiden</source><volume>61</volume>: <fpage>313</fpage>–<lpage>317</lpage>.</mixed-citation></ref><ref id="B1"><mixed-citation xmlns:xlink="http://www.w3.org/1999/xlink" xlink:type="simple"><person-group><name name-style="western"><surname>Alekhnovich</surname><given-names>AV</given-names></name><name name-style="western"><surname>Kulesh</surname><given-names>VF</given-names></name></person-group> (<year>2001</year>) <article-title>Variation in the parameters of the life cycle in prawns of the genus <italic><tp:taxon-name><tp:taxon-name-part taxon-name-part-type="genus">Macrobrachium</tp:taxon-name-part></tp:taxon-name></italic> Bate (<tp:taxon-name><tp:taxon-name-part taxon-name-part-type="subphylum">Crustacea</tp:taxon-name-part></tp:taxon-name>, <tp:taxon-name><tp:taxon-name-part taxon-name-part-type="family">Palaemonidae</tp:taxon-name-part></tp:taxon-name>).</article-title><source>Russian Journal of Ecology</source><volume>32</volume>: <fpage>454</fpage>–<lpage>459</lpage>. <ext-link xlink:type="simple" ext-link-type="doi" xlink:href="10.1023/A:1012586218096">https://doi.org/10.1023/A:1012586218096</ext-link></mixed-citation></ref><ref id="B27"><mixed-citation xmlns:xlink="http://www.w3.org/1999/xlink" xlink:type="simple"><person-group><name name-style="western"><surname>Mirabdullaev</surname><given-names>IM</given-names></name><name name-style="western"><surname>Niyazov</surname><given-names>DS</given-names></name></person-group> (<year>2005</year>) Alien decapods (<tp:taxon-name><tp:taxon-name-part taxon-name-part-type="subphylum">Crustacea</tp:taxon-name-part></tp:taxon-name>) in Uzbekistan. Abstracts of the II International Symposium Invasion of alien species in Holarctic (BOROK-2), Borok, Russia, 27 September 27–1 October, 113–114.</mixed-citation></ref><ref id="B4"><mixed-citation xmlns:xlink="http://www.w3.org/1999/xlink" xlink:type="simple"><person-group><name name-style="western"><surname>Cai</surname><given-names>YX</given-names></name><name name-style="western"><surname>Shokita</surname><given-names>S</given-names></name></person-group> (<year>2006</year>) <article-title>Report on a collection of freshwater shrimps (<tp:taxon-name><tp:taxon-name-part taxon-name-part-type="subphylum">Crustacea</tp:taxon-name-part></tp:taxon-name>: <tp:taxon-name><tp:taxon-name-part taxon-name-part-type="order">Decapoda</tp:taxon-name-part></tp:taxon-name>: <tp:taxon-name><tp:taxon-name-part taxon-name-part-type="infraorder">Caridea</tp:taxon-name-part></tp:taxon-name>) from the Philippines, with descriptions of four new species.</article-title><source>Raffles Bulletin of Zoology</source><volume>54</volume>: <fpage>245</fpage>–<lpage>270</lpage>.</mixed-citation></ref><ref id="B9"><mixed-citation xmlns:xlink="http://www.w3.org/1999/xlink" xlink:type="simple"><person-group><name name-style="western"><surname>De Grave</surname><given-names>S</given-names></name><name name-style="western"><surname>Ghane</surname><given-names>A</given-names></name></person-group> (<year>2006</year>) <article-title>The establishment of the Oriental River Prawn, <italic><tp:taxon-name><tp:taxon-name-part taxon-name-part-type="genus">Macrobrachium</tp:taxon-name-part><tp:taxon-name-part taxon-name-part-type="species">nipponense</tp:taxon-name-part></tp:taxon-name></italic> (de Haan, 1849) in Anzali Lagoon (Iran).</article-title><source>Aquatic Invasions</source><volume>1</volume>(<issue>4</issue>): <fpage>204</fpage>–<lpage>208</lpage>. <ext-link xlink:type="simple" ext-link-type="doi" xlink:href="10.3391/ai.2006.1.4.2">https://doi.org/10.3391/ai.2006.1.4.2</ext-link></mixed-citation></ref><ref id="B30"><mixed-citation xmlns:xlink="http://www.w3.org/1999/xlink" xlink:type="simple"><person-group><name name-style="western"><surname>Salman</surname><given-names>SD</given-names></name><name name-style="western"><surname>Page</surname><given-names>TJ</given-names></name><name name-style="western"><surname>Naser</surname><given-names>MD</given-names></name><name name-style="western"><surname>Yasser</surname><given-names>AG</given-names></name></person-group> (<year>2006</year>) <article-title>The invasion of <italic><tp:taxon-name><tp:taxon-name-part taxon-name-part-type="genus">Macrobrachium</tp:taxon-name-part><tp:taxon-name-part taxon-name-part-type="species">nipponense</tp:taxon-name-part></tp:taxon-name></italic> (De Haan, 1849) (<tp:taxon-name><tp:taxon-name-part taxon-name-part-type="infraorder">Caridea</tp:taxon-name-part></tp:taxon-name>: <tp:taxon-name><tp:taxon-name-part taxon-name-part-type="family">Palaemonidae</tp:taxon-name-part></tp:taxon-name>) into the Southern Iraqi marshes.</article-title><source>Aquatic Invasions</source><volume>1</volume>: <fpage>109</fpage>–<lpage>115</lpage>. <ext-link xlink:type="simple" ext-link-type="doi" xlink:href="10.3391/ai.2006.1.3.2">https://doi.org/10.3391/ai.2006.1.3.2</ext-link></mixed-citation></ref></ref-list></tp:taxon-treatment>
