# Supplementary material for: The genus Macrobrachium (Crustacea, Caridea, Palaemonidae) with the description of a new species from the Zaomu Mountain Forest Park, Guangdong Province, China
Source: Zookeys. 2019 Jul 24;866:65–83. doi: 10.3897/zookeys.866.32708 (PMC6669219; doi:10.3897/zookeys.866.32708)
Supplement: XML Treatment for Macrobrachium inflatum [file zookeys.866.32708-treatment4.xml]

<!DOCTYPE tp:taxon-treatment
  PUBLIC "-//TaxonX//DTD Taxonomic Treatment Publishing DTD v0 20100105//EN" "tax-treatment-NSO.dtd">
<tp:taxon-treatment xmlns:tp="http://www.plazi.org/taxpub"><tp:treatment-meta><kwd-group><label>Taxon classification</label><kwd><named-content xmlns:xlink="http://www.w3.org/1999/xlink" content-type="kingdom">Animalia</named-content></kwd><kwd><named-content xmlns:xlink="http://www.w3.org/1999/xlink" content-type="order">Decapoda</named-content></kwd><kwd><named-content xmlns:xlink="http://www.w3.org/1999/xlink" content-type="family">Palaemonidae</named-content></kwd></kwd-group><mixed-citation publication-type="journal"><person-group><name><surname>Zheng</surname><given-names>Xiao-Zhuang</given-names></name><name><surname>Chen</surname><given-names>Wen-Jian</given-names></name><name><surname>Guo</surname><given-names>Zhao-Liang</given-names></name></person-group><article-title>The genus <italic><tp:taxon-name><tp:taxon-name-part taxon-name-part-type="genus" reg="Macrobrachium">Macrobrachium</tp:taxon-name-part></tp:taxon-name></italic> (<tp:taxon-name><tp:taxon-name-part taxon-name-part-type="subphylum">Crustacea</tp:taxon-name-part></tp:taxon-name>, <tp:taxon-name><tp:taxon-name-part taxon-name-part-type="infraorder">Caridea</tp:taxon-name-part></tp:taxon-name>, <tp:taxon-name><tp:taxon-name-part taxon-name-part-type="family">Palaemonidae</tp:taxon-name-part></tp:taxon-name>) with the description of a new species from the Zaomu Mountain Forest Park, Guangdong Province, China</article-title><source>Zookeys</source><day>24</day><month>7</month><year>2019</year><volume>866</volume><fpage>65</fpage><lpage>83</lpage><pub-id pub-id-type="doi">10.3897/zookeys.866.32708</pub-id></mixed-citation></tp:treatment-meta><tp:nomenclature><tp:taxon-name>
                <object-id xmlns:xlink="http://www.w3.org/1999/xlink" content-type="arpha" xlink:type="simple">a695bca7-b228-5f57-9bd2-f2c933fbbfeb</object-id>
                <tp:taxon-name-part taxon-name-part-type="genus" reg="Macrobrachium">Macrobrachium</tp:taxon-name-part>
                <tp:taxon-name-part taxon-name-part-type="species" reg="inflatum">inflatum</tp:taxon-name-part>
              </tp:taxon-name><tp:taxon-authority>Liang &amp; Yan, 1985</tp:taxon-authority><xref ref-type="fig" rid="F6">Fig. 6C</xref></tp:nomenclature><tp:treatment-sec sec-type="material" id="SECID0EAXBG"><title>Material examined.</title><p>Two females, tl 46.8–50.2 mm, cl 13.8–15.3 mm, 1 male, tl 52.1 mm, cl 14.2 mm, Qianlonggu, Gaoming, Foshan City (<named-content xmlns:xlink="http://www.w3.org/1999/xlink" content-type="dwc:verbatimCoordinates" xlink:type="simple"><named-content content-type="geo-json" specific-use="{&#34;type&#34;:&#34;Point&#34;,&#34;coordinates&#34;:[112.748333,22.713333]}" id="NCID0EJXBG" xlink:type="simple">22°42'48"N, 112°44'54"E</named-content></named-content>, alt. 124 m, stn. 4), 9 September 2017; 2 females, tl 45.5–51.0 mm, cl 13.4–16.1 mm, 3 males, tl 46.5–60.1 mm, cl 15.2–21.3 mm, Yangmei River, Gaoming, Foshan City (<named-content xmlns:xlink="http://www.w3.org/1999/xlink" content-type="dwc:verbatimCoordinates" xlink:type="simple"><named-content content-type="geo-json" specific-use="{&#34;type&#34;:&#34;Point&#34;,&#34;coordinates&#34;:[112.767778,22.755000]}" id="NCID0ERXBG" xlink:type="simple">22°45'18"N, 112°46'04"E</named-content></named-content>, alt. 49 m, stn. 5), 9 September 2017; 3 females, tl 40.5–54.3 mm, cl 12.5–20.6 mm, 2 males, tl 41.5–65.2 mm, cl 16.2–23.7 mm, Sibao Reservoir, Heshan, Jaingmen City (<named-content xmlns:xlink="http://www.w3.org/1999/xlink" content-type="dwc:verbatimCoordinates" xlink:type="simple"><named-content content-type="geo-json" specific-use="{&#34;type&#34;:&#34;Point&#34;,&#34;coordinates&#34;:[112.838056,22.737222]}" id="NCID0EZXBG" xlink:type="simple">22°44'14"N, 112°50'17"E</named-content></named-content>, alt. 84 m, stn.1), 17 August 2017.</p></tp:treatment-sec><tp:treatment-sec sec-type="remarks" id="SECID0E5XBG"><title>Remarks.</title><p>Specimens were confidently assigned to the present species due to their inflated palm, the upturned rostrum and the rostral formula, as well as the ratio of the segments in the male second pereiopods. <italic><tp:taxon-name><tp:taxon-name-part taxon-name-part-type="genus" reg="Macrobrachium">Macrobrachium</tp:taxon-name-part><tp:taxon-name-part taxon-name-part-type="species" reg="inflatum">inflatum</tp:taxon-name-part></tp:taxon-name></italic> is usually found together with <italic><tp:taxon-name><tp:taxon-name-part taxon-name-part-type="genus" reg="Macrobrachium">M.</tp:taxon-name-part><tp:taxon-name-part taxon-name-part-type="species" reg="nipponense">nipponense</tp:taxon-name-part></tp:taxon-name></italic>.</p><!--PageBreak --></tp:treatment-sec><tp:treatment-sec sec-type="Colouration" id="SECID0E2YBG"><title>Colouration.</title><p>The body is translucent and light green. The rostrum is transparent to almost colourless. The cephalothorax has blue-black diagonal strips, and the abdomen shows blue-black transverse strips. The second pereiopods have transversal yellow bands on the merus and carpus. All joints of third to fifth pereiopods have transversal yellow bands. The eggs are yellow (Fig. <xref ref-type="fig" rid="F6">6C</xref>).</p></tp:treatment-sec><tp:treatment-sec sec-type="distribution" id="SECID0EFZBG"><title>Distribution.</title><p>Southeastern China (Jiangsu, Anhui, Hunan, Guangdong, and Yunnan Provinces).</p></tp:treatment-sec><tp:treatment-sec><!--Section generated to contain objects referenced in tp:taxon-treatment.--><fig id="F6" position="float" orientation="portrait"><object-id xmlns:xlink="http://www.w3.org/1999/xlink" content-type="doi" xlink:type="simple">10.3897/zookeys.866.32708.figure6</object-id><object-id xmlns:xlink="http://www.w3.org/1999/xlink" content-type="arpha" xlink:type="simple">b8972660-d8db-5ecf-a14f-815d5a3201ae</object-id><label>Figure 6.</label><caption><p>Photographs of <italic><tp:taxon-name><tp:taxon-name-part taxon-name-part-type="genus" reg="Macrobrachium">Macrobrachium</tp:taxon-name-part></tp:taxon-name></italic> species. <bold>A</bold><italic><tp:taxon-name><tp:taxon-name-part taxon-name-part-type="genus" reg="Macrobrachium">M.</tp:taxon-name-part><tp:taxon-name-part taxon-name-part-type="species" reg="nipponense">nipponense</tp:taxon-name-part></tp:taxon-name></italic>, living specimen, male <bold>B</bold><italic><tp:taxon-name><tp:taxon-name-part taxon-name-part-type="genus" reg="Macrobrachium">M.</tp:taxon-name-part><tp:taxon-name-part taxon-name-part-type="species" reg="maculatum">maculatum</tp:taxon-name-part></tp:taxon-name></italic>, living specimen, male <bold>C</bold><italic><tp:taxon-name><tp:taxon-name-part taxon-name-part-type="genus" reg="Macrobrachium">M.</tp:taxon-name-part><tp:taxon-name-part taxon-name-part-type="species" reg="inflatum">inflatum</tp:taxon-name-part></tp:taxon-name></italic>, living specimen, female.</p></caption><graphic xmlns:xlink="http://www.w3.org/1999/xlink" xlink:href="zookeys-866-065-g006.jpg" position="float" orientation="portrait" xlink:type="simple" id="oo_320096.jpg"><uri content-type="original_file" xlink:type="simple">https://binary.pensoft.net/fig/320096</uri></graphic></fig></tp:treatment-sec></tp:taxon-treatment>
